# Supplementary material for: DNAzyme-Amplified Electrochemical Biosensor Coupled with pH Meter for Ca2+ Determination at Variable pH Environments
Source: Nanomaterials (Basel). 2021 Dec 21;12(1):4. doi: 10.3390/nano12010004 (PMC8746961; doi:10.3390/nano12010004)
Supplement: Supplementary file 1 [file nanomaterials-12-00004-s001.zip]

Archive with 1 entries (1 files):
- nanomaterials-1476812-supplementary.pdf
